# Supplementary material for: Transgenic East African Highland Banana Plants Are Protected against Radopholus similis through Host-Delivered RNAi
Source: Int J Mol Sci. 2023 Jul 28;24(15):12126. doi: 10.3390/ijms241512126 (PMC10418933; doi:10.3390/ijms241512126)
Supplement: Supplementary file 1 [file ijms-24-12126-s001.zip]

Archive with 6 entries (6 files):
- Figure S1 - Multiplex PCR to detect expression levels of target genes after dsRNA soaking.pptx
- Figure S2-nematode target sequences fasta.pdf
- Table S1 - Screen house Data for nematode infection of the transgenic banana lines.xlsx
- Table S2-Regression analysis to relate necrosis and plant height.pdf
- Table S3- Primers used in this study .pdf
- Table S4 - Composition of soaking solution comprising M9 buffer.pdf
