# Supplementary material for: Transgenic East African Highland Banana Plants Are Protected against Radopholus similis through Host-Delivered RNAi
Source: Int J Mol Sci. 2023 Jul 28;24(15):12126. doi: 10.3390/ijms241512126 (PMC10418933; doi:10.3390/ijms241512126)
Supplement: Supplementary file 1 [file ijms-24-12126-s001.zip › Table S1 - Screen house Data for nematode infection of the transgenic banana lines.xlsx]

## Sheet: Sheet1
ID	accession_1	Plot ID	rep	height at innoculation	plant height	girth0cm	girth20cm	NSL1	Live roots	Dead roots	Necrosis Index (NI)	Root fresh weight	Rs-fem	Male	Juv
NakN-rs-rps13-1-1	Nak-C10-1	191	1	53	95	15.4	13.2	3	28	8	17	148.3	19	11	9
NakN-rs-rps13-1-2	Nak-C10-1	341	2	50	84	13.9	12.5	3	21	18	35	100.3	37	11	28
NakN-rs-rps13-1-3	Nak-C10-1	612	3	51	87	14.8	12	3	23	14	32	125	34	18	28
NakN-rs-rps13-3-1	Nak-C10-3	76	1	45	70	12.3	10.8	3	13	12	66	57.1	65	31	31
NakN-rs-rps13-3-2	Nak-C10-3	467	2	44	68	12.1	10.5	2	10	22	72	42.2	70	31	63
NakN-rs-rps13-3-3	Nak-C10-3	673	3	45	68	12	10	2	11	22	69	48	66	35	34
NakN-rs-rps13-16-1	Nak-C10-16	142	1	44	65	11.9	9.4	2	9	20	76	36.7	74	24	58
NakN-rs-rps13-16-2	Nak-C10-16	257	2	50	87	14.6	12.1	3	22	17	34	102.3	36	10	29
NakN-rs-rps13-16-3	Nak-C10-16	697	3	43	62	11.3	9.9	2	8	24	81	30.8	76	26	52
NakN-rs-rps13-41-1	Nak-C10-41	222	1	49	81	13.1	12.2	3	20	11	42	95.8	45	17	30
NakN-rs-rps13-41-2	Nak-C10-41	335	2	50	83	13.7	12.6	3	21	12	37	82.5	39	10	28
NakN-rs-rps13-41-3	Nak-C10-41	618	3	50	85	14	12.5	3	22	14	30	106.3	36	15	28
NakN-rs-rps13-43-1	Nak-C10-43	152	1	45	69	12.3	10.9	3	12	15	66	57.3	64	25	43
NakN-rs-rps13-43-2	Nak-C10-43	396	2	44	67	12.1	10.2	2	10	21	71	42	69	22	49
NakN-rs-rps13-43-3	Nak-C10-43	693	3	44	66	12	10.6	2	9	36	75	36.4	73	31	53
NakN-rs-rps13-47-1	Nak-C10-47	232	1	49	81	13.3	12.1	3	20	12	41	95.8	44	23	35
NakN-rs-rps13-47-2	Nak-C10-47	301	2	52	90	15	13.5	3	25	10	25	113.6	27	16	22
NakN-rs-rps13-47-3	Nak-C10-47	643	3	48	77	13.6	12	3	18	15	52	73.3	52	25	46
NakN-rs-rps13-54-1	Nak-C10-54	100	1	53	95	15.6	13.2	3	28	8	16	133.8	18	11	15
NakN-rs-rps13-54-2	Nak-C10-54	370	2	55	98	16.2	13.8	4	43	4	16	175.4	1	0	0
NakN-rs-rps13-54-3	Nak-C10-54	524	3	55	100	16.6	14.3	4	47	2	11	179.6	1	0	0
NakN-rs-rps13-56-1	Nak-C10-56	164	1	47	74	12.9	11.5	3	16	12	55	66.2	58	18	40
NakN-rs-rps13-56-2	Nak-C10-56	422	2	51	89	14.7	13	3	24	19	28	121.7	31	17	9
NakN-rs-rps13-56-3	Nak-C10-56	572	3	53	96	15.5	12.9	4	28	9	16	131.2	17	7	0
NakN-rs-rps13-68-1	Nak-C10-68	117	1	53	94	15.2	13.5	3	27	8	19	131.6	20	8	2
NakN-rs-rps13-68-2	Nak-C10-68	366	2	55	103	16.5	13.9	4	43	1	19	179.3	2	0	0
NakN-rs-rps13-68-3	Nak-C10-68	525	3	55	104	16.7	14.5	4	44	3	6	180.8	1	0	0
NakN-rs-rps13-81-1	Nak-C10-81	173	1	55	104	16.7	14.3	4	45	1	6	180.8	1	0	0
NakN-rs-rps13-81-2	Nak-C10-81	324	2	52	91	15.3	13.5	3	26	6	22	117.1	25	11	15
NakN-rs-rps13-81-3	Nak-C10-81	597	3	52	90	15.9	14	3	25	15	26	120.5	28	10	9
NakN-rs-rps13-86-1	Nak-C10-86	88	1	55	100	16.6	14.6	4	47	1	12	176.4	1	0	0
NakN-rs-rps13-86-2	Nak-C10-86	397	2	56	111	20.3	16.7	5	64	2	8	184.8	0	0	0
NakN-rs-rps13-86-3	Nak-C10-86	481	3	56	110	20	16.4	5	61	5	6	186.8	0	0	0
NakN-rs-rps13-87-1	Nak-C10-87	81	1	56	108	19.1	16.2	5	58	2	7	186.1	0	0	0
NakN-rs-rps13-87-2	Nak-C10-87	325	2	54	97	15.5	13.2	4	29	10	15	138.2	16	8	2
NakN-rs-rps13-87-3	Nak-C10-87	571	3	53	96	15.2	13	3	28	6	17	132.2	17	9	8
NakN-rs-rps13-92-1	Nak-C10-92	92	1	55	106	17	15.3	4	48	4	5	175.3	1	0	0
NakN-rs-rps13-92-2	Nak-C10-92	419	2	54	99	15.5	13.4	4	30	7	13	149.6	14	8	2
NakN-rs-rps13-92-3	Nak-C10-92	576	3	53	95	15.6	13.1	3	28	9	15	133.2	18	7	0
NakN-rs-rps13-93-1	Nak-C10-93	132	1	56	107	18.2	15.8	5	55	3	5	180	0	0	0
NakN-rs-rps13-93-2	Nak-C10-93	447	2	52	93	15.1	13	3	27	9	12	144.5	23	12	3
NakN-rs-rps13-93-3	Nak-C10-93	544	3	55	102	16.3	13.7	4	38	0	23	153.1	5	2	3
NakN-rs-rps13-97-1	Nak-C10-97	55	1	50	83	13.9	12.7	3	21	17	39	85.9	42	24	38
NakN-rs-rps13-97-2	Nak-C10-97	400	2	53	95	15.4	13.1	3	28	8	17	141	19	8	0
NakN-rs-rps13-97-3	Nak-C10-97	663	3	46	71	12.5	10.4	3	14	13	64	64	63	19	43
NakN-rs-rps13-98-1	Nak-C10-98	201	1	55	109	16.8	14.5	4	46	2	4	174.3	1	0	0
NakN-rs-rps13-98-2	Nak-C10-98	254	2	54	97	15.5	13	4	29	6	14	129.7	16	8	3
NakN-rs-rps13-98-3	Nak-C10-98	563	3	54	99	15.5	13.3	4	30	11	12	149.2	12	8	0
NakN-rs-rps13-99-1	Nak-C10-99	220	1	51	87	15	13	3	23	17	32	123.7	34	17	22
NakN-rs-rps13-99-2	Nak-C10-99	464	2	54	97	15.2	13.1	4	29	5	14	129.7	16	6	3
NakN-rs-rps13-99-3	Nak-C10-99	588	3	52	91	15.7	14	3	26	7	22	121.9	25	8	21
NakN-rs-rps13-101-1	Nak-C10-101	143	1	52	92	15.3	13.2	3	26	5	21	115.5	24	12	1
NakN-rs-rps13-101-2	Nak-C10-101	308	2	55	103	16.5	14	4	41	1	20	169.2	6	4	0
NakN-rs-rps13-101-3	Nak-C10-101	547	3	55	103	16.5	14.1	4	42	1	21	161.3	6	4	0
NakN-rs-rps13-109-1	Nak-C10-109	97	1	52	91	14.9	12.9	3	25	9	24	108.3	26	14	4
NakN-rs-rps13-109-2	Nak-C10-109	251	2	50	84	14	12	3	22	10	35	110.5	38	14	6
NakN-rs-rps13-109-3	Nak-C10-109	568	3	54	99	15.5	13.2	4	30	8	13	135.8	15	7	10
NakN-rs-rps13-114-1	Nak-C10-114	22	1	43	59	11.3	9	2	5	29	79	30.8	76	27	38
NakN-rs-rps13-114-2	Nak-C10-114	322	2	45	69	12.2	10.1	3	12	23	69	57.9	67	21	51
NakN-rs-rps13-114-3	Nak-C10-114	659	3	47	74	13	11.1	3	16	11	54	69.9	58	25	30
NakN-rs-rps13-115-1	Nak-C10-115	52	1	50	86	14.2	12.4	3	22	19	33	126	36	11	18
NakN-rs-rps13-115-2	Nak-C10-115	426	2	49	81	14.1	12.5	3	20	14	43	99.4	45	23	29
NakN-rs-rps13-115-3	Nak-C10-115	617	3	50	85	14	11.9	3	22	13	30	103.6	36	18	8
NakN-rs-rps13-116-1	Nak-C10-116	156	1	52	93	15.1	12.9	3	27	9	19	133.3	20	14	4
NakN-rs-rps13-116-2	Nak-C10-116	250	2	54	101	16	13.8	4	35	3	10	154.8	7	2	0
NakN-rs-rps13-116-3	Nak-C10-116	586	3	52	92	15.3	13.1	3	26	5	21	115.1	24	8	7
NakN-rs-rps13-120-1	Nak-C10-120	140	1	46	72	12.8	11.2	3	15	13	61	63.6	59	30	35
NakN-rs-rps13-120-2	Nak-C10-120	286	2	49	80	13.9	11.8	3	20	16	43	101	45	17	26
NakN-rs-rps13-120-3	Nak-C10-120	636	3	48	78	13	11.4	3	19	18	49	95.9	50	26	45
NakN-rs-rps13-123-1	Nak-C10-123	239	1	41	56	10.5	8.8	1	3	23	87	10.1	138	24	72
NakN-rs-rps13-123-2	Nak-C10-123	264	2	41	55	10	8.1	1	2	20	94	8.2	177	25	75
NakN-rs-rps13-123-3	Nak-C10-123	715	3	41	57	10.1	8.5	1	3	27	91	9.9	149	42	67
NakN-rs-rps13-127-1	Nak-C10-127	171	1	55	99	16.2	14.1	4	40	2	9	171.6	1	0	0
NakN-rs-rps13-127-2	Nak-C10-127	468	2	55	102	17	14.9	4	48	2	10	176	1	0	0
NakN-rs-rps13-127-3	Nak-C10-127	526	3	55	105	16.9	14.4	4	46	4	7	173.4	1	0	0
NakN-rs-rps13-132-1	Nak-C10-132	178	1	52	93	15.3	13.5	3	27	5	20	134.2	22	9	2
NakN-rs-rps13-132-2	Nak-C10-132	329	2	49	81	13.6	12.5	3	20	13	38	93	41	17	29
NakN-rs-rps13-132-3	Nak-C10-132	607	3	51	88	14.9	12.3	3	23	17	29	121.5	32	11	2
NakN-rs-rps13-141-1	Nak-C10-141	225	1	50	84	15.4	13	3	22	18	34	107.8	37	19	27
NakN-rs-rps13-141-2	Nak-C10-141	453	2	48	79	13.5	11.9	3	19	15	45	90	48	24	30
NakN-rs-rps13-141-3	Nak-C10-141	637	3	48	78	13.2	11	3	19	19	48	90.7	50	17	27
NakN-rs-rps13-142-1	Nak-C10-142	203	1	54	100	16	13.6	4	32	9	8	164.8	11	5	1
NakN-rs-rps13-142-2	Nak-C10-142	454	2	54	101	16	13.9	4	35	2	9	156.7	7	6	3
NakN-rs-rps13-142-3	Nak-C10-142	596	3	52	90	15	13.5	3	25	10	26	120.3	28	13	22
NakN-rs-rps13-144-1	Nak-C10-144	31	1	52	91	15.8	14	3	25	9	23	102.5	26	16	5
NakN-rs-rps13-144-2	Nak-C10-144	319	2	49	82	13.8	12.5	3	20	16	39	95.1	41	13	26
NakN-rs-rps13-144-3	Nak-C10-144	619	3	50	86	14.2	12.2	3	22	14	34	102.3	36	19	18
NakN-rs-rps13-145-1	Nak-C10-145	102	1	55	102	16.3	13.6	4	37	0	18	168.3	4	2	1
NakN-rs-rps13-145-2	Nak-C10-145	368	2	52	93	15.1	13.5	3	27	6	20	141.6	23	14	5
NakN-rs-rps13-145-3	Nak-C10-145	584	3	52	93	15.1	13.5	3	27	5	20	141.4	22	7	1
NakN-rs-unc-13-1	Nak-C11-13	185	1	50	84	13.7	12.1	3	23	16	39	127	37	14	18
NakN-rs-unc-13-2	Nak-C11-13	442	2	50	83	15.4	13	3	21	18	41	91.8	38	19	18
NakN-rs-unc-13-3	Nak-C11-13	634	3	48	77	12.7	10.9	3	19	16	50	86.6	49	16	44
NakN-rs-unc-22-1	Nak-C11-22	36	1	53	80	15.3	13.6	3	28	5	21	133.5	19	7	9
NakN-rs-unc-22-2	Nak-C11-22	357	2	54	102	16.4	13.8	4	36	2	9	165.9	4	1	0
NakN-rs-unc-22-3	Nak-C11-22	609	3	51	87	14.8	13	3	23	17	35	102.3	32	15	23
NakN-rs-unc-23-1	Nak-C11-23	51	1	50	85	15.5	13	3	22	11	38	125.2	37	10	20
NakN-rs-unc-23-2	Nak-C11-23	283	2	50	84	14	12.4	3	21	18	40	86.1	38	15	17
NakN-rs-unc-23-3	Nak-C11-23	629	3	49	81	14.3	12.8	3	20	19	48	86.6	46	22	32
NakN-rs-unc-33-1	Nak-C11-33	26	1	48	76	12.8	11	3	18	19	55	87.9	52	22	28
NakN-rs-unc-33-2	Nak-C11-33	333	2	47	74	13	10.9	3	16	11	58	57.7	55	22	40
NakN-rs-unc-33-3	Nak-C11-33	664	3	46	71	12.7	10.8	3	13	12	66	60	63	24	34
NakN-rs-unc-36-1	Nak-C11-36	60	1	48	79	14.5	12.5	3	19	12	38	96.8	47	20	39
NakN-rs-unc-36-2	Nak-C11-36	275	2	46	72	13.3	11.6	3	15	14	62	65.9	60	25	36
NakN-rs-unc-36-3	Nak-C11-36	674	3	45	68	12.4	9.9	3	11	23	70	46	66	31	46
NakN-rs-unc-50-1	Nak-C11-50	137	1	47	73	13.1	11.5	3	16	14	58	68.5	55	16	30
NakN-rs-unc-50-2	Nak-C11-50	271	2	52	90	15.1	13.8	3	26	10	27	123.5	25	16	13
NakN-rs-unc-50-3	Nak-C11-50	592	3	52	91	15.1	13.3	3	25	5	30	107.8	27	12	8
NakN-rs-unc-51-1	Nak-C11-51	118	1	52	90	15.2	13.5	3	25	8	30	114.5	27	12	20
NakN-rs-unc-51-2	Nak-C11-51	362	2	51	88	14.6	12.6	3	24	15	31	126.8	32	16	20
NakN-rs-unc-51-3	Nak-C11-51	578	3	53	85	15.3	13.5	3	31	10	21	135.1	19	11	0
NakN-rs-unc-63-1	Nak-C11-63	73	1	48	78	12.7	11.1	3	18	17	53	73.2	50	22	32
NakN-rs-unc-63-2	Nak-C11-63	382	2	44	68	12.5	10.4	2	10	24	72	40.4	69	21	64
NakN-rs-unc-63-3	Nak-C11-63	686	3	44	65	12.5	10.8	2	10	20	75	41	71	21	38
NakN-rs-unc-65-1	Nak-C11-65	99	1	52	91	15.1	12.9	3	25	5	28	103.6	26	9	19
NakN-rs-unc-65-2	Nak-C11-65	340	2	54	98	14.9	13	4	30	9	15	137.7	15	8	7
NakN-rs-unc-65-3	Nak-C11-65	556	3	54	100	16.1	13.9	4	32	7	13	164.6	11	8	0
NakN-rs-unc-66-1	Nak-C11-66	227	1	55	102	16.4	13.6	4	39	1	11	151.4	5	4	0
NakN-rs-unc-66-2	Nak-C11-66	249	2	55	111	16	13.9	4	43	1	7	177.6	1	0	0
NakN-rs-unc-66-3	Nak-C11-66	527	3	55	104	16.6	14.7	4	46	3	6	172.4	1	0	0
NakN-rs-unc-70-1	Nak-C11-70	168	1	51	89	14.5	13	3	24	19	33	124.3	29	15	17
NakN-rs-unc-70-2	Nak-C11-70	300	2	46	72	13.2	11	3	15	13	61	59.5	60	22	56
NakN-rs-unc-70-3	Nak-C11-70	711	3	42	61	11.8	9.6	1	2	25	91	18.9	103	31	54
NakN-rs-unc-73-1	Nak-C11-73	158	1	52	90	15.2	13.5	3	25	19	32	114.7	30	15	16
NakN-rs-unc-73-2	Nak-C11-73	284	2	54	95	14.7	13.1	4	29	9	16	137.4	16	8	6
NakN-rs-unc-73-3	Nak-C11-73	613	3	51	87	14	12.2	3	23	11	35	115	34	14	16
NakN-rs-unc-76-1	Nak-C11-76	7	1	43	58	12	10	2	6	21	87	30.4	78	39	49
NakN-rs-unc-76-2	Nak-C11-76	307	2	43	62	12	10.1	1	3	21	89	18.4	79	34	42
NakN-rs-unc-76-3	Nak-C11-76	581	3	53	92	15.9	14	3	32	9	24	132	20	10	1
NakN-rs-unc-77-1	Nak-C11-77	113	1	53	93	15	13.4	3	28	9	20	133.4	18	6	6
NakN-rs-unc-77-2	Nak-C11-77	281	2	49	81	14.3	12.5	3	20	12	46	85.5	43	12	7
NakN-rs-unc-77-3	Nak-C11-77	627	3	50	83	14.2	12.3	3	21	18	44	92.6	43	23	5
NakN-rs-unc-85-1	Nak-C11-85	135	1	50	84	13.9	12.2	3	21	13	40	86	37	13	26
NakN-rs-unc-85-2	Nak-C11-85	466	2	49	80	13.4	12.2	3	20	11	49	93.1	48	18	25
NakN-rs-unc-85-3	Nak-C11-85	655	3	47	75	13.8	12	3	16	16	59	64.6	57	19	18
NakN-rs-unc-88-1	Nak-C11-88	228	1	48	79	14.5	12.5	3	19	17	43	84.3	47	23	28
NakN-rs-unc-88-2	Nak-C11-88	425	2	53	95	14.9	12.9	3	28	8	20	131.7	18	9	0
NakN-rs-unc-88-3	Nak-C11-88	585	3	52	93	15	13.5	3	27	6	25	136	23	8	4
NakN-rs-unc-89-1	Nak-C11-89	188	1	51	88	14.7	12.1	3	23	12	35	103.6	32	15	3
NakN-rs-unc-89-2	Nak-C11-89	445	2	43	60	11.9	9.4	1	0	26	85	18.1	78	34	45
NakN-rs-unc-89-3	Nak-C11-89	665	3	46	71	12.6	10.6	3	13	17	65	57.1	63	24	37
NakN-rs-unc-90-1	Nak-C11-90	112	1	50	86	14.1	11.9	3	22	15	38	115.5	34	13	6
NakN-rs-unc-90-2	Nak-C11-90	299	2	47	76	12.9	11.2	3	17	15	57	73.6	54	24	50
NakN-rs-unc-90-3	Nak-C11-90	644	3	48	75	12.9	11.5	3	18	16	54	77	52	26	23
NakN-rs-unc-91-1	Nak-C11-91	109	1	48	76	12.8	11.1	3	18	17	55	90.8	52	17	34
NakN-rs-unc-91-2	Nak-C11-91	350	2	53	94	15	13.4	3	27	10	23	132.5	20	9	12
NakN-rs-unc-91-3	Nak-C11-91	608	3	51	88	14.7	12.7	3	24	15	36	125	32	17	21
NakN-rs-unc-96-1	Nak-C11-96	211	1	49	78	13.6	11.7	3	19	13	48	95.1	47	14	14
NakN-rs-unc-96-2	Nak-C11-96	289	2	53	94	14.8	13	3	27	6	22	146.8	20	7	1
NakN-rs-unc-96-3	Nak-C11-96	573	3	53	96	14.9	13.2	4	28	8	18	129.9	17	7	3
NakN-rs-unc-105-1	Nak-C11-105	77	1	43	63	11.8	8.9	2	7	27	84	22.9	75	30	47
NakN-rs-unc-105-2	Nak-C11-105	432	2	46	71	12.6	10.7	3	14	11	64	64.2	63	29	32
NakN-rs-unc-105-3	Nak-C11-105	695	3	43	63	11.7	9.5	2	5	23	79	22.6	75	25	57
NakN-rs-unc-106-1	Nak-C11-106	39	1	44	66	12.5	10.5	2	9	26	76	35.3	73	29	50
NakN-rs-unc-106-2	Nak-C11-106	245	2	55	107	16.2	13.9	4	37	4	9	151.5	4	0	0
NakN-rs-unc-106-3	Nak-C11-106	681	3	45	68	12.4	10	2	11	24	71	46.1	69	25	64
NakN-rs-unc-107-1	Nak-C11-107	119	1	54	99	15.4	13.7	4	30	9	13	134.7	11	6	2
NakN-rs-unc-107-2	Nak-C11-107	306	2	52	91	15	13.3	3	26	7	28	124.2	26	13	17
NakN-rs-unc-107-3	Nak-C11-107	622	3	49	82	14.2	12.3	3	20	14	42	83.4	41	14	29
NakN-rs-unc-108-1	Nak-C11-108	122	1	45	69	12.3	10.2	3	12	13	67	56.5	64	21	45
NakN-rs-unc-108-2	Nak-C11-108	416	2	48	75	13	10.9	3	18	11	54	82.1	52	24	28
NakN-rs-unc-108-3	Nak-C11-108	638	3	48	77	12.9	11.2	3	18	17	53	76	50	21	27
NakN-rs-unc-117-1	Nak-C11-117	130	1	46	73	13.2	11.8	3	14	16	63	59.8	61	19	48
NakN-rs-unc-117-2	Nak-C11-117	374	2	43	64	11.5	9.1	2	8	20	78	25.9	77	34	59
NakN-rs-unc-117-3	Nak-C11-117	677	3	45	69	12.3	10.3	3	12	22	70	58.2	67	20	35
NakN-rs-unc-119-1	Nak-C11-119	179	1	43	64	11.2	9.2	2	8	32	77	27.7	77	38	39
NakN-rs-unc-119-2	Nak-C11-119	477	2	48	79	13.5	11.8	3	19	18	50	85.4	49	23	25
NakN-rs-unc-119-3	Nak-C11-119	631	3	49	80	13.3	11.4	3	20	18	49	86.8	48	22	41
NakN-rs-unc-124-1	Nak-C11-124	101	1	51	87	14	12.1	3	22	14	33	113.7	34	12	29
NakN-rs-unc-124-2	Nak-C11-124	302	2	53	94	15.6	14	3	29	6	24	131.2	20	8	8
NakN-rs-unc-124-3	Nak-C11-124	626	3	50	82	14.4	12.4	3	21	14	44	94.1	43	18	22
NakN-rs-unc-135-1	Nak-C11-135	45	1	55	109	16.2	13.7	4	40	2	10	162	6	1	0
NakN-rs-unc-135-2	Nak-C11-135	265	2	52	89	15.2	13.2	3	25	8	26	122.5	26	9	7
NakN-rs-unc-135-3	Nak-C11-135	589	3	52	90	15.1	13.1	3	26	9	27	121.9	25	10	1
NakN-rs-unc-139-1	Nak-C11-139	216	1	55	103	16.3	14.8	4	42	4	11	159.4	2	1	0
NakN-rs-unc-139-2	Nak-C11-139	450	2	50	86	14.1	12	3	22	14	39	117.4	37	10	20
NakN-rs-unc-139-3	Nak-C11-139	528	3	55	106	17.7	15.6	4	51	3	3	173.8	1	0	0
NakN-rs-unc-140-1	Nak-C11-140	184	1	54	99	15.5	13.4	4	30	7	14	135.9	12	9	3
NakN-rs-unc-140-2	Nak-C11-140	270	2	54	100	16.4	13.8	4	34	2	12	164.5	8	2	1
NakN-rs-unc-140-3	Nak-C11-140	545	3	55	103	16.3	14.1	4	40	3	10	160.1	5	1	0
NakN-rs-chs-1-1	Nak-C6-1	74	1	41	78	16.1	14.5	3	21	18	28	88.5	33	12	2
NakN-rs-chs-1-2	Nak-C6-1	474	2	41	80	13.7	11.7	3	22	18	20	85.2	27	11	4
NakN-rs-chs-1-3	Nak-C6-1	594	3	41	80	16.3	13.3	3	20	17	24	78.6	27	10	24
NakN-rs-chs-5-1	Nak-C6-5	64	1	43	97	15.6	14	3	39	2	21	138.2	10	5	7
NakN-rs-chs-5-2	Nak-C6-5	314	2	41	81	11.5	10.9	3	23	30	20	83.6	25	12	3
NakN-rs-chs-5-3	Nak-C6-5	540	3	46	104	14.3	11.5	5	39	2	10	157.3	4	0	1
NakN-rs-chs-6-1	Nak-C6-6	10	1	40	66	15.8	13.9	2	8	15	52	35.4	49	17	20
NakN-rs-chs-6-2	Nak-C6-6	471	2	40	72	14.6	12.5	3	10	16	32	44.3	39	10	6
NakN-rs-chs-6-3	Nak-C6-6	656	3	40	59	17.7	15.7	1	1	13	65	7.4	57	25	45
NakN-rs-chs-8-1	Nak-C6-8	229	1	53	109	16	14.1	4	54	5	18	157.4	2	2	0
NakN-rs-chs-8-2	Nak-C6-8	358	2	44	102	11.9	9.8	3	36	0	9	129.8	8	4	2
NakN-rs-chs-8-3	Nak-C6-8	539	3	45	103	12.7	10.1	4	43	7	19	157.9	3	2	0
NakN-rs-chs-9-1	Nak-C6-9	129	1	40	71	12.7	10.5	3	11	16	36	47.3	43	11	37
NakN-rs-chs-9-2	Nak-C6-9	408	2	40	69	15.5	14.1	3	11	26	42	45.4	44	16	33
NakN-rs-chs-9-3	Nak-C6-9	645	3	40	65	17	16.1	2	8	22	56	15.7	52	18	44
NakN-rs-chs-11-1	Nak-C6-11	233	1	40	74	15.8	12.8	3	13	15	40	38.7	39	14	24
NakN-rs-chs-11-2	Nak-C6-11	423	2	45	101	15	13.1	4	42	4	18	153.4	3	1	0
NakN-rs-chs-11-3	Nak-C6-11	530	3	53	107	12.8	10.3	4	48	5	11	156.9	1	0	0
NakN-rs-chs-12-1	Nak-C6-12	162	1	48	107	14.4	11.1	4	47	7	7	151.4	2	1	0
NakN-rs-chs-12-2	Nak-C6-12	266	2	43	95	14	11.3	3	38	1	16	144.4	10	2	1
NakN-rs-chs-12-3	Nak-C6-12	553	3	42	93	16.6	14.9	3	37	6	15	139.9	10	6	2
NakN-rs-chs-14-1	Nak-C6-14	183	1	46	105	15.9	13.8	3	44	3	24	157.5	4	3	0
NakN-rs-chs-14-2	Nak-C6-14	310	2	44	103	14.3	11.9	2	42	6	40	148	6	4	1
NakN-rs-chs-14-3	Nak-C6-14	554	3	43	96	14	11.1	3	38	6	28	137.1	10	9	2
NakN-rs-chs-16-1	Nak-C6-16	197	1	42	92	16.2	13.6	3	34	7	32	135.9	12	8	2
NakN-rs-chs-16-2	Nak-C6-16	418	2	44	102	15.7	14	2	42	4	41	149.8	6	2	0
NakN-rs-chs-16-3	Nak-C6-16	549	3	43	100	14.1	11.9	3	40	6	34	144.7	8	6	1
NakN-rs-chs-19-1	Nak-C6-19	165	1	47	106	12	9	4	45	7	29	152.5	3	3	1
NakN-rs-chs-19-2	Nak-C6-19	294	2	45	103	15	13.9	2	35	5	25	140.9	6	4	0
NakN-rs-chs-19-3	Nak-C6-19	548	3	45	103	20.5	17.2	3	43	3	26	153.5	7	5	1
NakN-rs-chs-20-1	Nak-C6-20	67	1	40	65	16.1	14.7	2	12	20	55	21.5	52	21	30
NakN-rs-chs-20-2	Nak-C6-20	346	2	40	67	12.8	11.2	3	16	19	57	45	53	17	33
NakN-rs-chs-20-3	Nak-C6-20	667	3	40	55	13.9	11.2	1	3	18	79	12.5	65	28	41
NakN-rs-chs-21-1	Nak-C6-21	236	1	47	108	12	10.4	4	46	5	11	152.5	2	2	1
NakN-rs-chs-21-2	Nak-C6-21	461	2	40	81	13	11.2	3	16	17	27	63.7	33	15	6
NakN-rs-chs-21-3	Nak-C6-21	632	3	40	66	14.5	12.3	2	9	17	50	32	48	24	14
NakN-rs-chs-22-1	Nak-C6-22	196	1	41	83	15.9	14	3	27	10	16	119.1	14	6	8
NakN-rs-chs-22-2	Nak-C6-22	377	2	51	110	13.9	11.8	4	47	5	13	150.6	2	0	1
NakN-rs-chs-22-3	Nak-C6-22	529	3	54	109	15.1	13.5	4	51	3	19	154.6	1	0	0
NakN-rs-chs-24-1	Nak-C6-24	224	1	46	104	14.3	12	4	43	4	12	150.9	2	0	0
NakN-rs-chs-24-2	Nak-C6-24	292	2	45	99	12.3	10.9	2	35	5	12	145	6	3	0
NakN-rs-chs-24-3	Nak-C6-24	541	3	47	105	13.7	10.7	4	44	3	12	153.6	4	0	0
NakN-rs-chs-26-1	Nak-C6-26	63	1	41	82	11.8	9.3	3	23	8	41	85.4	19	9	18
NakN-rs-chs-26-2	Nak-C6-26	398	2	42	88	14.1	10.8	3	32	11	49	146.4	11	5	1
NakN-rs-chs-26-3	Nak-C6-26	552	3	42	95	16.3	13.3	3	37	5	35	144.3	10	3	1
NakN-rs-chs-27-1	Nak-C6-27	237	1	42	92	14.8	13.1	3	35	8	21	135	12	8	7
NakN-rs-chs-27-2	Nak-C6-27	365	2	42	87	11.7	10.6	3	30	11	22	120	13	5	3
NakN-rs-chs-27-3	Nak-C6-27	566	3	42	85	16.5	14.6	3	30	8	14	125.3	14	5	9
NakN-rs-chs-29-1	Nak-C6-29	145	1	41	82	13.4	11.7	3	24	10	18	81.1	16	8	3
NakN-rs-chs-29-2	Nak-C6-29	376	2	42	86	13.8	10.7	3	31	10	17	140.3	14	7	0
NakN-rs-chs-29-3	Nak-C6-29	564	3	42	83	16.2	14.6	3	28	8	13	126.7	12	9	2
NakN-rs-chs-3-1	Nak-C6-3	68	1	41	82	13.9	10.4	3	26	9	17	107.1	14	6	2
NakN-rs-chs-3-2	Nak-C6-3	465	2	42	91	17.3	15.5	3	34	11	15	146.6	12	9	3
NakN-rs-chs-3-3	Nak-C6-3	559	3	42	89	13	9.6	3	33	12	14	132.7	11	5	4
NakN-rs-chs-2-1	Nak-C6-2	79	1	42	93	14.2	12.2	3	36	4	14	132.4	9	4	6
NakN-rs-chs-2-2	Nak-C6-2	342	2	43	100	16.8	13.3	3	36	4	16	136.2	9	3	3
NakN-rs-chs-2-3	Nak-C6-2	550	3	43	99	13.2	11.2	3	40	5	8	145.3	9	5	1
NakN-rs-chs-15-1	Nak-C6-15	174	1	40	61	13.1	11	1	5	14	49	1.3	46	22	16
NakN-rs-chs-15-2	Nak-C6-15	258	2	40	68	15.8	14.2	3	12	14	47	48.2	44	22	31
NakN-rs-chs-15-3	Nak-C6-15	646	3	40	62	17.5	15.1	2	6	19	57	16.4	53	19	38
NakN-rs-chs-10-1	Nak-C6-10	24	1	40	75	13.6	12.4	3	15	16	39	67.6	43	20	22
NakN-rs-chs-10-2	Nak-C6-10	247	2	40	76	16.2	13.8	3	15	17	29	67.8	31	13	2
NakN-rs-chs-10-3	Nak-C6-10	630	3	40	66	18.8	15.6	3	9	25	51	37.7	46	23	18
NakN-rs-chs-4-1	Nak-C6-4	111	1	41	80	17	15.1	3	21	21	42	82.4	33	11	29
NakN-rs-chs-4-2	Nak-C6-4	345	2	41	77	14.9	12.8	3	18	31	25	62.7	33	11	8
NakN-rs-chs-4-3	Nak-C6-4	579	3	41	79	14.7	13.5	3	22	21	17	89.4	19	8	13
NakN-rs-chs-18-1	Nak-C6-18	33	1	42	93	14.8	12.5	3	37	4	22	137.4	9	2	2
NakN-rs-chs-18-2	Nak-C6-18	339	2	40	60	12.3	10.9	1	2	15	72	11.3	57	19	53
NakN-rs-chs-18-3	Nak-C6-18	652	3	40	67	13.5	11	3	9	18	59	37.6	56	17	50
NakN-rs-chs-7-1	Nak-C6-7	19	1	40	74	15.5	14.2	3	13	21	45	48.7	44	12	11
NakN-rs-chs-7-2	Nak-C6-7	480	2	40	84	19.2	15.7	3	14	27	48	54.7	45	20	17
NakN-rs-chs-7-3	Nak-C6-7	593	3	40	75	15.7	14.6	3	14	15	21	76.9	27	10	8
NakN-rs-chs-13-1	Nak-C6-13	90	1	40	65	11.3	9.2	2	7	18	53	21.2	50	18	26
NakN-rs-chs-13-2	Nak-C6-13	415	2	40	68	19.9	16.4	3	10	26	46	43.2	44	17	38
NakN-rs-chs-13-3	Nak-C6-13	682	3	40	54	12.9	11.1	1	4	14	84	9.8	69	25	55
NakN-rs-chs-30-1	Nak-C6-30	85	1	42	87	12.5	10.2	3	30	9	23	124.3	14	5	5
NakN-rs-chs-30-2	Nak-C6-30	403	2	42	83	12.1	10.1	3	27	12	47	118	14	8	4
NakN-rs-chs-30-3	Nak-C6-30	558	3	42	90	12.9	10	3	32	12	43	145.7	11	9	4
NakN-rs-chs-17-1	Nak-C6-17	151	1	40	71	14	11.8	3	12	20	37	42.8	43	17	28
NakN-rs-chs-17-2	Nak-C6-17	386	2	40	63	11.8	9.1	2	8	24	60	21.9	52	17	26
NakN-rs-chs-17-3	Nak-C6-17	653	3	40	62	18.4	15.2	2	6	19	59	16.5	56	19	22
NakN-rs-chs-25-1	Nak-C6-25	41	1	42	93	13.1	10.5	3	34	13	22	144.8	11	9	6
NakN-rs-chs-25-2	Nak-C6-25	277	2	44	101	18	15.8	3	41	6	23	132.8	8	3	0
NakN-rs-chs-25-3	Nak-C6-25	557	3	42	89	14.8	13.2	3	33	7	13	137	11	9	0
NakN-rs-chs-28-1	Nak-C6-28	38	1	41	82	13.8	10.8	3	26	9	52	107.8	15	7	0
NakN-rs-chs-28-2	Nak-C6-28	470	2	42	93	14	12.8	3	36	8	27	133.7	12	9	11
NakN-rs-chs-28-3	Nak-C6-28	565	3	42	88	16.1	14.5	3	31	8	26	122.3	13	8	5
NakN-rs-chs-23-1	Nak-C6-23	9	1	40	73	14.7	12.6	3	13	16	31	41	38	16	13
NakN-rs-chs-23-2	Nak-C6-23	363	2	40	61	16.3	14.6	1	0	18	69	3.4	57	17	37
NakN-rs-chs-23-3	Nak-C6-23	647	3	40	61	13.5	11.8	1	5	22	58	7.7	54	23	50
NakN-endogluc-4-1	Nak-C8-4	125	1	49	81	13.6	12.2	3	20	14	46	89.3	40	11	27
NakN-endogluc-4-2	Nak-C8-4	413	2	52	92	14.5	12.8	3	29	10	26	124.4	23	13	3
NakN-endogluc-4-3	Nak-C8-4	591	3	52	90	14.8	12.9	3	29	10	28	103.9	26	13	17
NakN-endogluc-5-1	Nak-C8-5	234	1	44	64	10.9	9.1	2	8	28	80	23	76	21	43
NakN-endogluc-5-2	Nak-C8-5	404	2	44	67	12.6	11.3	2	12	26	71	43	67	21	55
NakN-endogluc-5-3	Nak-C8-5	669	3	45	68	13.3	12.2	3	11	22	70	42.3	65	23	54
NakN-endogluc-14-1	Nak-C8-14	59	1	41	57	11.1	9.1	1	3	20	91	8.7	134	24	65
NakN-endogluc-14-2	Nak-C8-14	274	2	41	57	9.4	8.1	2	4	24	92	10.4	141	26	68
NakN-endogluc-14-3	Nak-C8-14	714	3	41	54	9.9	8.9	3	4	22	93	8.1	140	48	61
NakN-endogluc-15-1	Nak-C8-15	163	1	43	63	11.3	9.1	1	7	21	82	19.4	78	29	48
NakN-endogluc-15-2	Nak-C8-15	449	2	44	65	11.9	9.7	2	9	24	77	29.5	73	35	49
NakN-endogluc-15-3	Nak-C8-15	712	3	42	59	11.8	9.3	1	6	27	86	14.5	107	40	50
NakN-endogluc-17-1	Nak-C8-17	186	1	46	71	12	10.1	3	14	13	65	59.8	63	29	49
NakN-endogluc-17-2	Nak-C8-17	371	2	45	70	11.5	9.7	3	12	16	67	46.4	63	35	36
NakN-endogluc-17-3	Nak-C8-17	683	3	44	68	12.3	10.6	2	10	24	72	36.8	69	21	51
NakN-endogluc-26-1	Nak-C8-26	62	1	45	70	12	10.5	3	13	17	67	53.5	64	27	46
NakN-endogluc-26-2	Nak-C8-26	296	2	44	66	12.9	11.9	2	11	21	75	37.3	70	26	64
NakN-endogluc-26-3	Nak-C8-26	684	3	44	68	13.7	11.8	2	10	31	74	37	70	31	51
NakN-endogluc-28-1	Nak-C8-28	121	1	51	89	13.8	12.5	3	24	14	32	106.5	28	12	25
NakN-endogluc-28-2	Nak-C8-28	276	2	48	79	12.3	10.6	3	19	13	48	97.6	46	19	38
NakN-endogluc-28-3	Nak-C8-28	615	3	50	86	13.5	12.1	3	22	14	38	113.9	35	19	29
NakN-endogluc-34-1	Nak-C8-34	167	1	50	86	12.5	11.2	3	22	11	37	113.2	35	12	8
NakN-endogluc-34-2	Nak-C8-34	430	2	50	83	14.5	12.7	3	21	11	41	89.5	39	19	22
NakN-endogluc-34-3	Nak-C8-34	651	3	47	75	12.7	11.5	3	17	15	57	76.5	55	21	41
NakN-endogluc-39-1	Nak-C8-39	207	1	45	69	11.2	9.8	3	12	34	70	46.4	66	20	58
NakN-endogluc-39-2	Nak-C8-39	255	2	47	73	12.7	10.9	3	16	20	61	66.8	57	18	43
NakN-endogluc-39-3	Nak-C8-39	687	3	44	65	11.9	9.9	2	9	29	76	22.6	71	20	48
NakN-endogluc-40-1	Nak-C8-40	175	1	48	78	13	11.9	3	19	17	52	84.4	49	25	12
NakN-endogluc-40-2	Nak-C8-40	295	2	47	76	13.4	11.8	3	17	12	55	75	52	26	45
NakN-endogluc-40-3	Nak-C8-40	614	3	51	87	14.6	12.9	3	22	15	38	110.6	34	16	12
NakN-endogluc-45-1	Nak-C8-45	103	1	53	96	13.2	12.3	4	32	8	19	131.8	16	7	7
NakN-endogluc-45-2	Nak-C8-45	311	2	50	82	13.5	11.8	3	21	16	44	94.7	41	24	5
NakN-endogluc-45-3	Nak-C8-45	590	3	52	91	13.2	11.9	3	25	8	28	104.3	25	16	0
NakN-endogluc-46-1	Nak-C8-46	217	1	47	74	12.9	11.8	3	18	11	58	77.8	56	24	37
NakN-endogluc-46-2	Nak-C8-46	479	2	46	72	13.4	12.1	3	14	12	63	59.5	60	24	44
NakN-endogluc-46-3	Nak-C8-46	668	3	45	69	11.6	9.6	3	11	15	69	42.2	65	26	58
NakN-endogluc-48-1	Nak-C8-48	27	1	47	75	12.5	11.8	3	17	12	58	69	56	21	46
NakN-endogluc-48-2	Nak-C8-48	356	2	50	83	14.7	12.3	3	21	15	43	91.7	39	17	23
NakN-endogluc-48-3	Nak-C8-48	582	3	52	93	14.8	12.9	3	31	9	25	136.3	21	12	2
NakN-endogluc-49-1	Nak-C8-49	189	1	53	94	14.6	12.5	3	32	10	21	141.3	19	6	0
NakN-endogluc-49-2	Nak-C8-49	343	2	47	74	12.3	11.1	3	16	13	59	68.4	56	20	42
NakN-endogluc-49-3	Nak-C8-49	623	3	50	82	13.9	12.1	3	21	17	45	82.4	41	12	25
NakN-endogluc-52-1	Nak-C8-52	75	1	56	107	17.4	14.8	4	53	3	20	175.2	0	0	0
NakN-endogluc-52-2	Nak-C8-52	389	2	56	108	17.2	15.1	5	43	1	9	180.8	0	0	0
NakN-endogluc-52-3	Nak-C8-52	482	3	56	107	16.9	15	5	56	1	11	180.7	0	0	0
NakN-endogluc-53-1	Nak-C8-53	195	1	56	109	18.9	15.8	5	48	2	11	182.6	0	0	0
NakN-endogluc-53-2	Nak-C8-53	282	2	56	112	19.4	17	5	65	2	14	184.5	0	0	0
NakN-endogluc-53-3	Nak-C8-53	484	3	56	111	19.2	17.4	5	68	4	14	185.5	0	0	0
NakN-endogluc-55-1	Nak-C8-55	17	1	52	93	16	13.3	3	30	6	24	133.3	21	9	7
NakN-endogluc-55-2	Nak-C8-55	303	2	53	94	14.9	12.6	3	33	10	22	129.8	19	8	17
NakN-endogluc-55-3	Nak-C8-55	621	3	49	81	13	11.6	3	20	16	43	88.4	40	18	23
NakN-endogluc-57-1	Nak-C8-57	131	1	52	91	14.6	12.6	3	28	7	26	103.4	24	8	8
NakN-endogluc-57-2	Nak-C8-57	261	2	54	100	15.8	13.5	4	37	2	8	149.4	9	2	1
NakN-endogluc-57-3	Nak-C8-57	574	3	53	97	13	12.3	4	36	7	19	127.8	17	8	2
NakN-endogluc-58-1	Nak-C8-58	214	1	56	109	18.5	16.6	5	60	4	14	184.1	0	0	0
NakN-endogluc-58-2	Nak-C8-58	262	2	56	110	19	16.3	5	55	3	15	184.6	0	0	0
NakN-endogluc-58-3	Nak-C8-58	483	3	56	110	18.1	15.6	5	62	1	10	185.5	0	0	0
NakN-endogluc-71-1	Nak-C8-71	54	1	42	61	12.2	9.6	1	6	23	85	20.1	80	23	52
NakN-endogluc-71-2	Nak-C8-71	433	2	41	56	11.1	8.6	1	3	27	89	10.2	135	41	62
NakN-endogluc-71-3	Nak-C8-71	705	3	42	60	11.2	8.7	1	5	26	85	13.6	79	32	52
NakN-endogluc-75-1	Nak-C8-75	210	1	54	98	14	12.6	4	35	11	17	127.7	15	9	3
NakN-endogluc-75-2	Nak-C8-75	359	2	51	88	12.6	10.9	3	23	16	34	111.4	31	16	20
NakN-endogluc-75-3	Nak-C8-75	542	3	55	102	16.4	13.2	4	38	4	6	157.5	4	3	2
NakN-endogluc-95-1	Nak-C8-95	205	1	50	86	13.1	12.2	3	22	18	39	112.7	35	12	18
NakN-endogluc-95-2	Nak-C8-95	439	2	46	71	11.9	10.1	3	13	14	66	59.8	64	28	36
NakN-endogluc-95-3	Nak-C8-95	598	3	52	90	14.9	12.6	3	25	8	31	117.2	28	17	8
NakN-endogluc-102-1	Nak-C8-102	12	1	48	79	13.1	11.8	3	19	19	49	80.2	46	16	21
NakN-endogluc-102-2	Nak-C8-102	331	2	55	103	14.3	12.6	4	42	0	13	158	6	3	1
NakN-endogluc-102-3	Nak-C8-102	577	3	53	95	14.4	12.7	3	35	4	22	138	18	11	10
NakN-endogluc-112-1	Nak-C8-112	106	1	52	93	13.2	11.7	3	31	9	25	137	21	14	1
NakN-endogluc-112-2	Nak-C8-112	290	2	52	90	15.5	12.9	3	26	9	31	111	28	19	0
NakN-endogluc-112-3	Nak-C8-112	599	3	51	89	13.2	11.7	3	24	14	32	106.6	28	12	16
NakN-endogluc-113-1	Nak-C8-113	219	1	53	94	15.3	13	3	34	10	22	127.5	19	8	11
NakN-endogluc-113-2	Nak-C8-113	411	2	50	86	14.7	12.6	3	22	16	39	112.7	34	12	8
NakN-endogluc-113-3	Nak-C8-113	595	3	52	91	14.2	12.2	3	25	5	30	106.1	27	11	12
NakN-endogluc-118-1	Nak-C8-118	70	1	48	76	13.4	12.2	3	18	18	54	69.9	50	23	19
NakN-endogluc-118-2	Nak-C8-118	459	2	44	67	12.5	11.3	2	10	22	73	37.9	70	27	38
NakN-endogluc-118-3	Nak-C8-118	678	3	45	68	11.3	9.7	2	12	25	71	42.6	67	27	54
NakN-endogluc-126-1	Nak-C8-126	115	1	50	82	13.9	12.2	3	21	13	44	96.5	41	12	22
NakN-endogluc-126-2	Nak-C8-126	344	2	52	90	15.4	13.4	3	26	5	31	107	28	12	6
NakN-endogluc-126-3	Nak-C8-126	551	3	54	100	15.2	13.3	4	37	2	13	160.5	9	5	4
NakN-endogluc-130-1	Nak-C8-130	148	1	49	80	14.7	12.5	3	20	15	49	89.4	47	17	38
NakN-endogluc-130-2	Nak-C8-130	337	2	48	77	13.3	12	3	18	12	54	75.7	50	23	33
NakN-endogluc-130-3	Nak-C8-130	650	3	47	76	13.4	11.8	3	17	13	56	76.3	55	26	38
NakN-endogluc-133-1	Nak-C8-133	49	1	55	103	15.5	13.4	4	40	30	8	158.4	5	1	1
NakN-endogluc-133-2	Nak-C8-133	420	2	53	96	14	12.4	3	32	7	18	136.6	16	5	0
NakN-endogluc-133-3	Nak-C8-133	587	3	52	92	15	12.5	3	27	10	26	126.1	24	16	12
NakN-endogluc-137-1	Nak-C8-137	218	1	52	93	14.6	12.5	3	30	9	23	128.2	21	11	1
NakN-endogluc-137-2	Nak-C8-137	437	2	50	84	14.4	12.8	3	21	9	42	88.5	39	12	22
NakN-endogluc-137-3	Nak-C8-137	560	3	54	100	14.3	12.6	4	36	2	15	160.4	11	6	5
NakN-pat-10-2-1	Nak-C9-2	200	1	48	78	12.8	10.3	3	19	11	51	66.2	49	16	37
NakN-pat-10-2-2	Nak-C9-2	378	2	51	87	14.3	10.3	3	23	12	35	97.5	33	13	19
NakN-pat-10-2-3	Nak-C9-2	640	3	48	76	13.4	9.5	3	18	16	55	55.4	51	26	28
NakN-pat-10-6-1	Nak-C9-6	199	1	44	67	13.5	10.4	2	10	33	75	25.7	58	27	50
NakN-pat-10-6-2	Nak-C9-6	373	2	42	61	10.9	8.3	1	6	21	85	11.9	100	46	44
NakN-pat-10-6-3	Nak-C9-6	675	3	45	68	11.8	8.2	2	11	24	66	31.6	66	28	56
NakN-pat-10-7-1	Nak-C9-7	6	1	48	79	12.1	9.1	3	19	15	50	84.6	48	19	42
NakN-pat-10-7-2	Nak-C9-7	305	2	47	76	12.5	8.8	3	17	16	56	62.9	52	25	31
NakN-pat-10-7-3	Nak-C9-7	611	3	51	87	14.6	11	3	23	17	37	100	33	16	27
NakN-pat-10-29-1	Nak-C9-29	18	1	48	76	13.2	8.2	3	18	13	55	63	52	25	36
NakN-pat-10-29-2	Nak-C9-29	315	2	53	96	15.5	13	3	29	7	20	133.6	17	8	3
NakN-pat-10-29-3	Nak-C9-29	543	3	54	102	15.7	13.9	4	35	0	10	153.4	4	3	0
NakN-pat-10-31-1	Nak-C9-31	150	1	47	76	11.6	9.9	3	17	11	57	63.6	54	16	34
NakN-pat-10-31-2	Nak-C9-31	332	2	50	86	14.8	9.5	3	22	14	39	97.7	35	16	8
NakN-pat-10-31-3	Nak-C9-31	661	3	46	72	12.5	9.3	3	15	13	60	54.7	59	33	35
NakN-pat-10-32-1	Nak-C9-32	93	1	49	80	12.9	9	3	20	17	48	69.9	48	16	25
NakN-pat-10-32-2	Nak-C9-32	443	2	50	84	12.9	10.1	3	21	15	41	69.6	38	13	25
NakN-pat-10-32-3	Nak-C9-32	624	3	50	82	14.6	10	3	21	11	44	73.8	41	19	20
NakN-pat-10-35-1	Nak-C9-35	71	1	49	81	14.5	10.2	3	20	14	47	67.2	45	16	27
NakN-pat-10-35-2	Nak-C9-35	259	2	49	81	13.6	10.7	3	20	12	43	83.2	40	16	28
NakN-pat-10-35-3	Nak-C9-35	633	3	49	80	12.5	9.2	3	20	13	46	67.6	48	21	25
NakN-pat-10-38-1	Nak-C9-38	34	1	48	79	13.1	9.3	3	17	16	49	78.3	47	19	7
NakN-pat-10-38-2	Nak-C9-38	364	2	49	82	14.7	11.3	3	20	14	45	84.9	41	17	4
NakN-pat-10-38-3	Nak-C9-38	657	3	47	75	12.7	10	3	16	13	59	38.1	57	17	29
NakN-pat-10-42-1	Nak-C9-42	1	1	50	86	14.1	9.9	3	22	16	39	103.1	35	15	12
NakN-pat-10-42-2	Nak-C9-42	360	2	52	91	15.4	12.7	3	26	6	27	92.8	24	8	11
NakN-pat-10-42-3	Nak-C9-42	610	3	51	89	14.6	12.3	3	24	18	34	104.2	32	16	26
NakN-pat-10-44-1	Nak-C9-44	3	1	49	82	14.7	11.3	3	20	19	44	83.7	40	17	30
NakN-pat-10-44-2	Nak-C9-44	391	2	54	99	16.5	13.7	4	30	5	13	124.6	10	9	5
NakN-pat-10-44-3	Nak-C9-44	603	3	51	90	15.4	13.1	3	25	10	32	112.7	30	12	9
NakN-pat-10-59-1	Nak-C9-59	230	1	56	108	17.5	14.3	5	57	2	7	166.8	0	0	0
NakN-pat-10-59-2	Nak-C9-59	253	2	53	96	14.9	10.9	4	28	8	19	130	17	11	12
NakN-pat-10-59-3	Nak-C9-59	485	3	56	108	20.5	17	5	50	1	6	170.1	0	0	0
NakN-pat-10-60-1	Nak-C9-60	25	1	55	102	16.6	13.8	4	38	4	10	150.9	5	1	0
NakN-pat-10-60-2	Nak-C9-60	435	2	56	107	17.5	13.9	4	51	2	8	156.3	0	0	0
NakN-pat-10-60-3	Nak-C9-60	569	3	54	97	13.5	10.4	4	33	9	18	130	15	6	0
NakN-pat-10-62-1	Nak-C9-62	146	1	45	69	12.4	9.2	3	12	21	70	41.2	67	21	62
NakN-pat-10-62-2	Nak-C9-62	478	2	45	70	13.3	9.4	3	13	16	63	39.9	65	29	33
NakN-pat-10-62-3	Nak-C9-62	698	3	43	64	11.1	7.9	2	8	20	80	13.8	76	24	46
NakN-pat-10-64-1	Nak-C9-64	14	1	51	87	13.5	9.5	3	23	12	37	104.6	33	11	10
NakN-pat-10-64-2	Nak-C9-64	347	2	48	79	12.9	9.5	3	19	18	50	84.1	48	24	25
NakN-pat-10-64-3	Nak-C9-64	625	3	49	82	14.6	11.1	3	21	15	46	83.6	42	18	17
NakN-pat-10-67-1	Nak-C9-67	147	1	52	92	15.2	13.5	3	26	6	26	91.1	24	12	18
NakN-pat-10-67-2	Nak-C9-67	354	2	51	87	14.8	11	3	23	17	31	86.8	33	18	13
NakN-pat-10-67-3	Nak-C9-67	601	3	51	90	14.8	12.5	3	24	17	32	103	29	15	3
NakN-pat-10-74-1	Nak-C9-74	161	1	50	85	13.9	11.4	3	22	18	38	107.2	36	19	11
NakN-pat-10-74-2	Nak-C9-74	385	2	54	99	15.3	12	4	30	7	15	125.9	12	7	0
NakN-pat-10-74-3	Nak-C9-74	537	3	55	103	15.2	12.3	4	45	2	18	150.9	2	0	0
NakN-pat-10-79-1	Nak-C9-79	108	1	52	93	16.5	14	3	27	8	22	131	20	13	7
NakN-pat-10-79-2	Nak-C9-79	285	2	48	76	12	8.5	3	18	15	54	61.8	51	19	37
NakN-pat-10-79-3	Nak-C9-79	575	3	53	96	14.8	12.4	4	28	5	20	123.1	17	6	14
NakN-pat-10-80-1	Nak-C9-80	127	1	56	107	17	14.7	5	52	3	7	160.2	0	0	0
NakN-pat-10-80-2	Nak-C9-80	246	2	55	106	16.2	12	4	46	3	10	156.7	1	0	0
NakN-pat-10-80-3	Nak-C9-80	486	3	56	108	17.4	15.3	5	56	3	13	168.1	0	0	0
NakN-pat-10-82-1	Nak-C9-82	44	1	52	93	16.9	15.1	3	27	7	25	133.8	21	13	4
NakN-pat-10-82-2	Nak-C9-82	298	2	54	100	15.1	12.5	4	33	0	11	138.1	9	5	2
NakN-pat-10-82-3	Nak-C9-82	561	3	54	99	15.9	13.6	4	31	10	14	144.3	11	5	7
NakN-pat-10-83-1	Nak-C9-83	80	1	48	78	12.4	8.5	3	19	17	52	67.6	49	23	42
NakN-pat-10-83-2	Nak-C9-83	421	2	53	96	14.9	11	3	28	6	19	131.8	17	8	3
NakN-pat-10-83-3	Nak-C9-83	567	3	54	99	15	13	4	32	8	16	132.1	14	5	5
NakN-pat-10-84-1	Nak-C9-84	29	1	54	99	15.3	14	4	34	6	15	125.4	12	5	3
NakN-pat-10-84-2	Nak-C9-84	456	2	56	107	19.5	17.4	5	55	3	12	165.3	0	0	0
NakN-pat-10-84-3	Nak-C9-84	531	3	55	106	18.5	14.4	4	49	4	5	158.6	1	0	0
NakN-pat-10-94-1	Nak-C9-94	204	1	51	90	14.8	10.5	3	24	18	30	102	29	16	3
NakN-pat-10-94-2	Nak-C9-94	401	2	50	85	14.7	13.2	3	22	12	40	107.5	36	12	2
NakN-pat-10-94-3	Nak-C9-94	570	3	54	98	15	11.9	4	29	9	17	124.9	15	8	3
NakN-pat-10-100-1	Nak-C9-100	30	1	52	90	15.1	11.5	3	25	8	31	111.1	28	13	8
NakN-pat-10-100-2	Nak-C9-100	410	2	54	100	15.6	13.7	4	31	4	14	143	11	9	6
NakN-pat-10-100-3	Nak-C9-100	546	3	55	103	15	12.8	4	40	1	11	144.8	5	1	1
NakN-pat-10-103-1	Nak-C9-103	94	1	54	98	13.7	10.5	4	29	8	17	128.3	15	9	7
NakN-pat-10-103-2	Nak-C9-103	383	2	54	102	15.1	11.5	4	36	1	14	147.2	4	3	0
NakN-pat-10-103-3	Nak-C9-103	536	3	55	103	15.6	12	4	42	1	13	142.9	2	0	2
NakN-pat-10-104-1	Nak-C9-104	95	1	56	110	17.9	14.9	5	58	2	8	170.3	0	0	0
NakN-pat-10-104-2	Nak-C9-104	457	2	56	111	18.8	16.2	5	61	3	7	167.3	0	0	0
NakN-pat-10-104-3	Nak-C9-104	487	3	56	111	17.9	14.2	5	59	3	8	167.3	0	0	0
NakN-pat-10-110-1	Nak-C9-110	223	1	52	93	15.5	13.5	3	27	7	23	134	21	11	11
NakN-pat-10-110-2	Nak-C9-110	351	2	48	79	13.4	8.9	3	18	15	49	81.1	47	24	40
NakN-pat-10-110-3	Nak-C9-110	670	3	46	70	11.9	8.4	3	13	11	64	43.6	65	29	39
NakN-pat-10-111-1	Nak-C9-111	13	1	51	90	14.5	9.6	3	24	12	32	99.4	29	10	11
NakN-pat-10-111-2	Nak-C9-111	291	2	48	76	13.1	9	3	18	22	54	56.9	51	24	17
NakN-pat-10-111-3	Nak-C9-111	635	3	48	78	12.7	8.6	3	19	14	52	72.8	49	22	42
NakN-pat-10-121-1	Nak-C9-121	190	1	41	56	11.2	8.3	1	3	26	91	16.4	137	24	56
NakN-pat-10-121-2	Nak-C9-121	321	2	49	82	13.5	10.2	3	21	9	42	81.4	41	21	23
NakN-pat-10-121-3	Nak-C9-121	713	3	42	59	11.3	8.1	1	4	27	89	14.8	133	46	70
NakN-pat-10-122-1	Nak-C9-122	32	1	50	86	14.4	10.5	3	22	14	39	104.7	35	13	15
NakN-pat-10-122-2	Nak-C9-122	367	2	48	79	13.6	10	3	19	18	49	79.6	47	21	12
NakN-pat-10-122-3	Nak-C9-122	604	3	51	88	14.3	11.2	3	23	20	34	86.7	31	19	4
NakN-pat-10-134-1	Nak-C9-134	82	1	50	82	14.1	11	3	21	19	44	71.3	41	13	26
NakN-pat-10-134-2	Nak-C9-134	353	2	46	72	13	9.2	3	15	19	62	41	59	22	40
NakN-pat-10-134-3	Nak-C9-134	685	3	44	68	13	9.7	2	10	25	75	25.4	70	35	62
NakN-non-target control-1-1	Nak-NEClac-1	20	1	54	100	16	12.5	4	31	6	37	137.8	11	7	1
NakN-non-target control-1-2	Nak-NEClac-1	328	2	46	72	13.1	12.1	3	15	15	62	76.1	59	20	53
NakN-non-target control-1-3	Nak-NEClac-1	562	3	54	100	16.2	13.3	4	32	5	46	143.2	11	6	6
NakN-non-target control-2-1	Nak-NEClac-2	215	1	42	58	10.7	8.4	1	4	23	89	20.8	123	31	65
NakN-non-target control-2-2	Nak-NEClac-2	424	2	43	62	10.8	10.2	2	9	21	82	41.1	76	25	52
NakN-non-target control-2-3	Nak-NEClac-2	605	3	51	89	14.7	12.9	3	24	12	36	122	31	17	16
NakN-non-target control-3-1	Nak-NEClac-3	133	1	54	101	16.1	13.2	4	35	8	33	141.1	8	2	0
NakN-non-target control-3-2	Nak-NEClac-3	417	2	44	67	12.2	10.7	2	10	24	75	50.7	70	22	45
NakN-non-target control-3-3	Nak-NEClac-3	533	3	55	105	17	15.4	4	48	5	32	154.1	1	0	0
NakN-non-target control-4-1	Nak-NEClac-4	48	1	44	66	12.2	9.1	2	9	22	77	34.9	73	32	40
NakN-non-target control-4-2	Nak-NEClac-4	256	2	47	75	13.2	11.2	3	16	15	59	69.6	57	19	31
NakN-non-target control-4-3	Nak-NEClac-4	639	3	48	77	13.8	11.7	3	19	15	54	90.5	50	25	28
NakN-non-target control-5-1	Nak-NEClac-5	11	1	49	81	14	13	3	20	19	44	101.6	40	14	27
NakN-non-target control-5-2	Nak-NEClac-5	395	2	48	77	14.5	11	3	18	16	54	83.7	51	21	32
NakN-non-target control-5-3	Nak-NEClac-5	701	3	43	63	11.8	9.5	1	7	29	81	39.1	77	28	56
NakN-non-target control-6-1	Nak-NEClac-6	139	1	45	68	12.3	10.4	3	11	15	68	55.1	65	20	50
NakN-non-target control-6-2	Nak-NEClac-6	448	2	49	80	13.5	11	3	19	16	49	99.3	46	23	27
NakN-non-target control-6-3	Nak-NEClac-6	690	3	44	66	12.7	10.5	2	9	22	76	41.1	72	25	45
NakN-non-target control-7-1	Nak-NEClac-7	192	1	44	67	12.2	10.5	2	10	25	75	50.1	70	29	64
NakN-non-target control-7-2	Nak-NEClac-7	336	2	50	85	14.3	13	3	22	18	39	128.9	35	17	26
NakN-non-target control-7-3	Nak-NEClac-7	680	3	44	67	12.2	10.6	2	12	27	73	56.7	67	23	52
NakN-non-target control-8-1	Nak-NEClac-8	61	1	44	65	12	10	2	8	19	78	37.3	76	24	60
NakN-non-target control-8-2	Nak-NEClac-8	330	2	45	69	12.9	10.9	3	13	17	67	58.5	63	25	40
NakN-non-target control-8-3	Nak-NEClac-8	641	3	48	77	13.4	11.3	3	18	13	54	87.2	51	24	38
NakN-non-target control-9-1	Nak-NEClac-9	2	1	42	59	11	9.8	1	5	20	85	25.5	117	28	54
NakN-non-target control-9-2	Nak-NEClac-9	412	2	41	57	10.6	8.4	1	4	21	97	15.3	178	44	66
NakN-non-target control-9-3	Nak-NEClac-9	555	3	54	99	15.7	13	4	30	7	27	119.7	10	7	3
NakN-non-target control-10-1	Nak-NEClac-10	169	1	41	56	10.7	8.4	1	1	20	86	16.7	165	43	58
NakN-non-target control-10-2	Nak-NEClac-10	407	2	48	79	13.5	12	3	19	16	49	102.4	46	17	28
NakN-non-target control-10-3	Nak-NEClac-10	703	3	43	62	11.2	8.9	1	7	20	80	33.3	78	22	66
NakN-non-target control-11-1	Nak-NEClac-11	208	1	46	70	12.4	11	3	13	11	67	69.6	64	32	41
NakN-non-target control-11-2	Nak-NEClac-11	476	2	45	68	12.3	10.2	3	11	19	70	55.9	66	19	54
NakN-non-target control-11-3	Nak-NEClac-11	706	3	42	60	12.4	8.6	1	5	18	84	25.2	79	40	66
NakN-non-target control-12-1	Nak-NEClac-12	56	1	44	67	12.3	10.6	2	10	13	76	51.3	73	31	46
NakN-non-target control-12-2	Nak-NEClac-12	434	2	53	94	15.5	12.5	3	27	10	22	119.3	19	13	0
NakN-non-target control-12-3	Nak-NEClac-12	679	3	45	68	12.5	10.8	2	12	18	71	56.6	67	33	51
NakN-non-target control-13-1	Nak-NEClac-13	157	1	42	60	11.4	9.2	1	6	16	84	25.4	108	26	41
NakN-non-target control-13-2	Nak-NEClac-13	272	2	49	81	14	11.9	3	20	19	47	108.3	45	15	42
NakN-non-target control-13-3	Nak-NEClac-13	702	3	43	64	11.6	9.6	1	6	14	82	25.5	78	33	42
NakN-non-target control-14-1	Nak-NEClac-14	226	1	56	108	19.2	16.9	5	58	7	30	163.8	0	0	0
NakN-non-target control-14-2	Nak-NEClac-14	380	2	43	63	11.5	9.4	2	7	22	79	38.2	77	40	65
NakN-non-target control-14-3	Nak-NEClac-14	719	3	40	53	10.2	8.1	1	4	20	96	15.6	181	28	102
NakN-non-target control-15-1	Nak-NEClac-15	43	1	55	106	17.5	14.8	4	50	6	26	151.5	1	0	0
NakN-non-target control-15-2	Nak-NEClac-15	462	2	43	61	11.3	9.3	2	7	20	80	33.2	75	22	41
NakN-non-target control-15-3	Nak-NEClac-15	620	3	50	84	14.9	10.9	3	21	19	40	95	37	19	18
NakN-non-target control-16-1	Nak-NEClac-16	124	1	41	55	10.4	9	1	2	18	90	16.8	166	31	57
NakN-non-target control-16-2	Nak-NEClac-16	312	2	56	107	18.3	14	4	53	9	31	157.9	1	0	0
NakN-non-target control-16-3	Nak-NEClac-16	532	3	55	104	16.4	13.5	4	41	3	35	154.4	1	0	0
NakN-non-target control-17-1	Nak-NEClac-17	176	1	52	93	15.2	14	3	27	4	24	120.2	19	10	0
NakN-non-target control-17-2	Nak-NEClac-17	446	2	46	71	13	11.1	3	13	12	66	67.6	63	26	55
NakN-non-target control-17-3	Nak-NEClac-17	689	3	44	66	12.1	8.8	2	9	21	72	40.5	72	33	64
NakN-non-target control-18-1	Nak-NEClac-18	98	1	41	57	10.5	8.3	1	3	21	95	15.1	168	49	79
NakN-non-target control-18-2	Nak-NEClac-18	252	2	41	56	10.4	8.2	1	4	15	93	16.2	171	48	88
NakN-non-target control-18-3	Nak-NEClac-18	583	3	52	93	15.3	12.7	3	26	7	31	116.1	21	11	5
NakN-non-target control-19-1	Nak-NEClac-19	213	1	42	59	10.9	8.5	1	4	16	88	22.2	115	24	71
NakN-non-target control-19-2	Nak-NEClac-19	293	2	47	75	13.2	10.9	3	16	15	58	66.9	54	20	34
NakN-non-target control-19-3	Nak-NEClac-19	700	3	43	64	11.6	9.7	1	7	14	81	41.5	77	32	40
NakN-non-target control-20-1	Nak-NEClac-20	53	1	52	90	15	13.1	3	25	10	33	129.6	30	10	5
NakN-non-target control-20-2	Nak-NEClac-20	349	2	42	60	11.4	8.5	1	5	22	82	24.6	79	27	65
NakN-non-target control-20-3	Nak-NEClac-20	717	3	41	56	10.5	8.3	1	3	23	94	15.2	171	44	62
NakN-non-target control-21-1	Nak-NEClac-21	15	1	47	76	13.6	11.3	3	17	11	57	81.8	53	23	41
NakN-non-target control-21-2	Nak-NEClac-21	327	2	44	67	12.2	10.1	2	9	17	76	41.6	72	35	51
NakN-non-target control-21-3	Nak-NEClac-21	488	3	56	108	18.8	16.7	5	56	5	26	162.9	0	0	0
NakN-non-target control-22-1	Nak-NEClac-22	37	1	54	100	15.8	13	4	31	8	29	127.6	11	8	1
NakN-non-target control-22-2	Nak-NEClac-22	458	2	55	105	17.8	15.9	4	48	9	52	155.1	1	0	0
NakN-non-target control-22-3	Nak-NEClac-22	699	3	44	65	11.7	9.1	2	8	13	78	36.5	76	30	46
NakN-non-target control-23-1	Nak-NEClac-23	160	1	48	77	13.3	11.5	3	18	13	53	81	50	21	42
NakN-non-target control-23-2	Nak-NEClac-23	414	2	55	104	16.9	18	4	44	8	35	159.9	1	0	0
NakN-non-target control-23-3	Nak-NEClac-23	716	3	41	55	10.4	8	1	1	20	88	16.9	166	47	84
NakN-non-target control-24-1	Nak-NEClac-24	28	1	43	63	11.5	9.9	1	7	21	81	33.5	78	39	65
NakN-non-target control-24-2	Nak-NEClac-24	273	2	55	103	16.3	14.5	4	38	2	28	140.5	1	0	0
NakN-non-target control-24-3	Nak-NEClac-24	648	3	47	76	13.6	11.1	3	17	12	57	85.9	54	22	22
NakN-non-target control-25-1	Nak-NEClac-25	134	1	54	97	15.6	12.4	4	29	10	25	110.9	15	5	4
NakN-non-target control-25-2	Nak-NEClac-25	393	2	46	71	12.6	11.5	3	14	12	64	66.9	62	24	32
NakN-non-target control-25-3	Nak-NEClac-25	707	3	42	61	11.5	9.3	1	6	23	85	30.3	80	40	53
NakN-non-target control-26-1	Nak-NEClac-26	65	1	44	67	11.8	10.3	2	12	14	71	56.7	67	32	44
NakN-non-target control-26-2	Nak-NEClac-26	475	2	51	87	14.4	12.2	3	22	17	38	128.4	34	15	7
NakN-non-target control-26-3	Nak-NEClac-26	600	3	51	90	14.8	11.4	3	24	9	32	121.8	28	19	2
NakN-non-target control-27-1	Nak-NEClac-27	149	1	52	91	15.1	12.9	3	26	6	44	116.1	26	14	16
NakN-non-target control-27-2	Nak-NEClac-27	399	2	56	110	19.5	18.3	5	45	14	34	161.9	0	0	0
NakN-non-target control-27-3	Nak-NEClac-27	538	3	55	103	16.5	13.8	4	40	5	51	158.4	2	1	2
NakN-non-target control-28-1	Nak-NEClac-28	181	1	42	61	11.2	8.9	1	6	16	83	28.9	80	22	56
NakN-non-target control-28-2	Nak-NEClac-28	279	2	46	71	13	11	3	14	15	62	64.1	58	33	45
NakN-non-target control-28-3	Nak-NEClac-28	671	3	45	68	12.8	10.5	3	11	24	70	55.2	65	33	62
NakN-non-target control-29-1	Nak-NEClac-29	86	1	43	64	11.7	9.6	1	8	32	82	39.8	78	24	60
NakN-non-target control-29-2	Nak-NEClac-29	387	2	41	54	10.3	8.2	1	2	25	87	16.4	172	44	69
NakN-non-target control-29-3	Nak-NEClac-29	694	3	44	65	11.9	10	2	10	39	78	44.4	74	27	64
NakN-non-target control-30-1	Nak-NEClac-30	240	1	44	66	12	9.5	2	9	35	77	41.8	74	23	46
NakN-non-target control-30-2	Nak-NEClac-30	269	2	55	104	16.7	17.2	4	43	4	30	160.3	1	0	0
NakN-non-target control-30-3	Nak-NEClac-30	688	3	44	66	12.1	9.5	2	9	17	76	34.4	72	20	60
NakN-non-transformed-1-1	Nak-NTC-1	231	1	51	87	14.4	12.5	3	23	15	37	112.2	33	15	27
NakN-non-transformed-1-2	Nak-NTC-1	241	2	51	87	14.4	11.9	3	26	12	39	107.4	33	14	11
NakN-non-transformed-1-3	Nak-NTC-1	616	3	50	86	15	13	3	22	13	39	111.2	35	10	3
NakN-non-transformed-2-1	Nak-NTC-2	58	1	46	72	12.8	10.6	3	14	18	63	65	61	24	47
NakN-non-transformed-2-2	Nak-NTC-2	369	2	44	65	11.9	9.6	2	9	17	77	45.9	74	33	52
NakN-non-transformed-2-3	Nak-NTC-2	691	3	44	66	12.2	10.1	2	10	22	76	45.5	72	20	50
NakN-non-transformed-3-1	Nak-NTC-3	194	1	42	58	10.9	8.7	1	3	22	89	23.7	129	23	52
NakN-non-transformed-3-2	Nak-NTC-3	381	2	52	90	15.9	14	3	28	19	32	105.3	30	12	17
NakN-non-transformed-3-3	Nak-NTC-3	666	3	45	70	12.5	10.5	3	12	16	65	64	63	26	59
NakN-non-transformed-4-1	Nak-NTC-4	159	1	42	59	10.9	9	1	3	23	89	25.7	127	46	56
NakN-non-transformed-4-2	Nak-NTC-4	451	2	42	60	12	9.8	1	4	24	83	30.8	80	26	60
NakN-non-transformed-4-3	Nak-NTC-4	660	3	47	73	13	11.8	3	16	12	61	76.8	58	32	38
NakN-non-transformed-5-1	Nak-NTC-5	126	1	41	53	10.2	8.2	1	2	22	94	18.3	176	31	69
NakN-non-transformed-5-2	Nak-NTC-5	248	2	48	77	13.3	11.1	3	18	14	54	81.5	51	20	46
NakN-non-transformed-5-3	Nak-NTC-5	708	3	42	60	11.3	9.1	1	4	22	86	32.4	80	28	66
NakN-non-transformed-6-1	Nak-NTC-6	170	1	45	69	12.3	10.2	3	11	17	67	65.7	63	26	41
NakN-non-transformed-6-2	Nak-NTC-6	406	2	47	75	13.3	11.2	3	15	14	56	74.1	55	22	32
NakN-non-transformed-6-3	Nak-NTC-6	720	3	40	51	10.1	7.9	1	2	23	99	18.5	189	27	73
NakN-non-transformed-7-1	Nak-NTC-7	193	1	43	63	11.6	9.4	1	5	21	84	31.3	78	26	49
NakN-non-transformed-7-2	Nak-NTC-7	287	2	45	69	12.3	10.3	3	12	14	70	67.2	67	34	38
NakN-non-transformed-7-3	Nak-NTC-7	493	3	56	103	20.8	16	5	59	10	33	141	0	0	0
NakN-non-transformed-8-1	Nak-NTC-8	238	1	41	57	10.5	8.5	1	1	22	92	17	151	27	73
NakN-non-transformed-8-2	Nak-NTC-8	323	2	47	75	13.2	11.5	3	16	11	58	75.7	55	21	39
NakN-non-transformed-8-3	Nak-NTC-8	649	3	47	76	13.6	12	3	17	18	57	86.5	54	17	30
NakN-non-transformed-9-1	Nak-NTC-9	57	1	47	74	13.2	11.5	3	16	12	59	73.1	57	23	41
NakN-non-transformed-9-2	Nak-NTC-9	469	2	43	62	11.6	9	1	6	20	85	32.1	81	26	64
NakN-non-transformed-9-3	Nak-NTC-9	704	3	43	63	11.7	9.5	2	7	21	81	42.2	78	32	66
NakN-non-transformed-10-1	Nak-NTC-10	21	1	49	80	14.5	12.5	3	19	10	49	102.8	47	15	37
NakN-non-transformed-10-2	Nak-NTC-10	392	2	42	61	11.5	9.2	1	6	20	78	26.9	99	39	57
NakN-non-transformed-10-3	Nak-NTC-10	710	3	42	62	11.6	8.9	1	6	17	85	30.9	89	34	56
NakN-non-transformed-11-1	Nak-NTC-11	69	1	46	72	12.7	10.8	3	13	14	62	70.7	61	29	50
NakN-non-transformed-11-2	Nak-NTC-11	352	2	42	59	11.2	8.6	1	3	27	90	25.7	124	32	45
NakN-non-transformed-11-3	Nak-NTC-11	534	3	55	106	18.6	15.4	4	41	5	33	133.1	1	0	0
NakN-non-transformed-12-1	Nak-NTC-12	107	1	52	91	15.1	13.4	3	30	10	28	116.8	26	16	2
NakN-non-transformed-12-2	Nak-NTC-12	438	2	43	63	11.7	9.5	1	7	21	81	43.2	78	34	39
NakN-non-transformed-12-3	Nak-NTC-12	718	3	41	54	10.2	8.3	1	2	22	95	19.4	176	43	74
NakN-non-transformed-13-1	Nak-NTC-13	96	1	41	57	10.5	8.4	1	1	26	93	17	157	35	60
NakN-non-transformed-13-2	Nak-NTC-13	463	2	44	66	12.2	10.3	2	9	30	75	45	72	34	56
NakN-non-transformed-13-3	Nak-NTC-13	628	3	49	79	13.7	12.5	3	20	13	48	106.5	45	21	23
NakN-non-transformed-14-1	Nak-NTC-14	154	1	42	60	11.5	9.3	1	4	29	85	28.1	80	25	53
NakN-non-transformed-14-2	Nak-NTC-14	355	2	42	62	11.5	9.2	1	7	20	87	32.9	96	48	50
NakN-non-transformed-14-3	Nak-NTC-14	580	3	52	94	15.2	13.3	3	32	6	23	124.8	19	9	6
NakN-non-transformed-15-1	Nak-NTC-15	114	1	49	80	13.8	12.2	3	20	11	48	105.2	45	22	37
NakN-non-transformed-15-2	Nak-NTC-15	428	2	44	66	12.1	9.7	2	9	25	76	45.4	72	32	36
NakN-non-transformed-15-3	Nak-NTC-15	692	3	44	67	12.2	10.4	2	8	24	74	44.5	72	22	51
NakN-non-transformed-16-1	Nak-NTC-16	16	1	41	55	10.3	8.4	1	2	24	95	18.5	173	48	99
NakN-non-transformed-16-2	Nak-NTC-16	375	2	41	58	10.8	8	1	2	22	97	19	184	46	82
NakN-non-transformed-16-3	Nak-NTC-16	654	3	47	75	13.2	10.9	3	17	12	58	86.6	56	25	51
NakN-non-transformed-17-1	Nak-NTC-17	123	1	55	104	16.4	14.5	4	33	7	30	139.3	1	0	0
NakN-non-transformed-17-2	Nak-NTC-17	372	2	41	58	10.8	8.1	1	0	25	94	18.1	154	30	50
NakN-non-transformed-17-3	Nak-NTC-17	492	3	56	104	20.7	16.6	5	63	8	35	142.3	0	0	0
NakN-non-transformed-18-1	Nak-NTC-18	128	1	43	63	12	10	1	6	23	82	32.1	78	33	42
NakN-non-transformed-18-2	Nak-NTC-18	402	2	49	82	13.9	12.1	3	19	11	44	94.7	40	12	3
NakN-non-transformed-18-3	Nak-NTC-18	676	3	45	68	12.2	10.1	2	11	20	70	57.5	66	27	42
NakN-non-transformed-19-1	Nak-NTC-19	104	1	46	71	12.5	11	3	14	16	66	74.3	61	22	29
NakN-non-transformed-19-2	Nak-NTC-19	268	2	53	97	15.5	13.1	4	34	9	19	111.1	17	10	12
NakN-non-transformed-19-3	Nak-NTC-19	672	3	45	70	12.4	10.5	3	13	10	67	69.8	65	19	48
NakN-non-transformed-20-1	Nak-NTC-20	212	1	45	69	12.4	10.5	3	11	11	67	66	64	28	52
NakN-non-transformed-20-2	Nak-NTC-20	242	2	46	71	12.6	11	3	14	15	64	72.6	62	33	39
NakN-non-transformed-20-3	Nak-NTC-20	602	3	51	89	15	12.7	3	28	16	32	125.2	29	17	0
NakN-non-transformed-21-1	Nak-NTC-21	120	1	43	64	12.1	10	2	8	19	80	35.6	76	22	49
NakN-non-transformed-21-2	Nak-NTC-21	267	2	47	73	12.9	11.3	3	16	16	61	76.4	58	19	32
NakN-non-transformed-21-3	Nak-NTC-21	490	3	56	107	18.7	15.9	4	43	5	29	138.6	0	0	0
NakN-non-transformed-22-1	Nak-NTC-22	83	1	49	81	13.8	12.4	3	20	14	46	104.1	44	20	24
NakN-non-transformed-22-2	Nak-NTC-22	304	2	47	74	14.5	12.8	3	16	18	60	74.8	57	23	28
NakN-non-transformed-22-3	Nak-NTC-22	642	3	48	76	13.3	11.2	3	18	15	54	82.7	51	24	38
NakN-non-transformed-23-1	Nak-NTC-23	72	1	45	69	12.3	10.2	3	12	20	70	66	66	34	47
NakN-non-transformed-23-2	Nak-NTC-23	244	2	56	109	19.8	16.2	5	48	9	30	143.5	0	0	0
NakN-non-transformed-23-3	Nak-NTC-23	606	3	51	88	14.9	13	3	25	13	34	105	31	18	9
NakN-non-transformed-24-1	Nak-NTC-24	46	1	43	62	11.6	9.3	1	7	23	90	31.8	82	29	54
NakN-non-transformed-24-2	Nak-NTC-24	460	2	44	65	11.8	8.9	2	8	23	79	43.8	74	29	56
NakN-non-transformed-24-3	Nak-NTC-24	535	3	55	105	16.8	14.9	4	38	7	35	134.8	1	0	0
NakN-non-transformed-25-1	Nak-NTC-25	40	1	41	56	10.6	9	1	1	18	91	18.6	154	45	49
NakN-non-transformed-25-2	Nak-NTC-25	260	2	46	72	12.8	10.9	3	15	11	62	72.8	59	28	36
NakN-non-transformed-25-3	Nak-NTC-25	658	3	47	74	13	11.1	3	16	12	60	74	57	23	46
NakN-non-transformed-26-1	Nak-NTC-26	187	1	51	88	14.9	12.9	3	24	15	34	103	31	16	28
NakN-non-transformed-26-2	Nak-NTC-26	263	2	53	96	15.7	13.6	4	36	8	21	111.6	17	11	4
NakN-non-transformed-26-3	Nak-NTC-26	489	3	56	101	19.3	16.5	5	49	4	74	145.5	0	0	0
NakN-non-transformed-27-1	Nak-NTC-27	23	1	50	84	14.2	12	3	22	17	40	114.4	38	15	32
NakN-non-transformed-27-2	Nak-NTC-27	384	2	41	56	10.7	8.5	1	3	20	96	17.8	187	46	87
NakN-non-transformed-27-3	Nak-NTC-27	696	3	43	63	11.7	9.5	2	8	19	80	42.2	75	35	66
NakN-non-transformed-28-1	Nak-NTC-28	91	1	48	77	13.4	11.3	3	18	12	54	88.6	51	24	33
NakN-non-transformed-28-2	Nak-NTC-28	441	2	49	80	13.5	11.4	3	21	13	49	108.6	48	25	27
NakN-non-transformed-28-3	Nak-NTC-28	709	3	42	59	11.3	9.3	1	4	23	86	32.3	80	26	61
NakN-non-transformed-29-1	Nak-NTC-29	235	1	56	110	19.7	16.3	5	46	4	32	142.6	0	0	0
NakN-non-transformed-29-2	Nak-NTC-29	288	2	53	96	15.3	13.2	4	31	9	25	117.4	17	9	9
NakN-non-transformed-29-3	Nak-NTC-29	662	3	46	71	12.6	11	3	14	12	64	65	61	29	34
NakN-non-transformed-30-1	Nak-NTC-30	89	1	56	99	18.4	14.7	5	44	3	55	131.6	1	0	0
NakN-non-transformed-30-2	Nak-NTC-30	326	2	46	72	13.7	12	3	14	13	63	67	60	23	36
NakN-non-transformed-30-3	Nak-NTC-30	491	3	56	114	20.3	16.8	5	64	6	52	143.1	0	0	0
